# Supplementary material for: Effect of Clinical Parameters on Risk of Death from Cancer after Radical Prostatectomy in Men with Localized and Locally Advanced Prostate Cancer
Source: Cancers (Basel). 2022 Apr 18;14(8):2032. doi: 10.3390/cancers14082032 (PMC9032251; doi:10.3390/cancers14082032)
Supplement: Supplementary file 1 [file cancers-14-02032-s001.zip]

Archive with 1 entries (1 files):
- cancers-1661798-supplementary.pdf
